# Supplementary material for: Functional analysis of three BrMYB28 transcription factors controlling the biosynthesis of glucosinolates in Brassica rapa
Source: Plant Mol Biol. 2016 Jan 28;90(4):503–16. doi: 10.1007/s11103-016-0437-z (PMC4766241; doi:10.1007/s11103-016-0437-z)
Supplement: Supplementary file 1 — Supplementary material 1 (XLSX 27 kb) [file 11103_2016_437_MOESM1_ESM.xlsx]

## Sheet: TableS1
Table S1. List of primers used in this study.
Gene name	Primer name	Primer sequence	Experiment
BrMYB28.1	rBrMYB28.1F	5´-GTGCATATATAGCGACTAAA-3´	RT-PCR, PCR
	rBrMYB28.1R	5´-CTGTTTGGTAATGAAGACTC-3´	RT-PCR, PCR
	qBrMYB28.1F	5´-TTCCTGACAAATACTCTCGCC-3´	Real-time PCR
	qBrMYB28.1R	5´-CCGAGATCAGAAGTAGCGTTG-3´	Real-time PCR
BrMYB28.2	rBrMYB28.2F	5´-ATAGAGTTCATATATATCGA-3´	RT-PCR, PCR
	rBrMYB28.2R	5´-ATGAAGATTCATATGAGATG-3´	RT-PCR, PCR
	qBrMYB28.2F	5´-GGTTTCAACACGGTTTTCGAG-3´	Real-time PCR
	qBrMYB28.2R	5´-AAGCCTTGATGTAGAACTTGATTTC-3´	Real-time PCR
BrMYB28.3	rBrMYB28.3F	5´-CCTTTAACACATTAGTGTTC-3´	RT-PCR, PCR
	rBrMYB28.3R	5´-CAAAATTAGATGCGTTAGGC-3´	RT-PCR, PCR
	qBrMYB28.3F	5´-CCTGGGAACTTGCATTCTCTAG-3´	Real-time PCR
	qBrMYB28.3R	5´-GAAAGAGGACGAGACATGGAAG-3´	Real-time PCR
BrAOP2	qBrAOP2.1F	5´-AGTACTGGTGACAATGACAAGG-3´	Real-time PCR
	qBrAOP2.1R	5´-CAACGTCGCCATTAGCTTTAG-3´	Real-time PCR
BrGSL-OH	qBrGSL-OHF	5´-ACAAAACCCTCCCAAGTACAG-3´	Real-time PCR
	qBrGSL-OHR	5´-GAAGCATTCCCAACTCCTTTTC-3´	Real-time PCR
BrFMOGS-OX2	qBrFMOGS-OX2 F	5´-AGGGATGGGCATACAATTCG-3´	Real-time PCR
	qBrFMOGS-OX2 R	5´-CTTCAAGCATGGCATACGATG-3´	Real-time PCR
BrFMOGS-OX5	qBrFMOGS-OX5 F	5´-TTCCTTCATCGGCTTACCATG-3´	Real-time PCR
	qBrFMOGS-OX5 R	5´-TTTGTGTAGAGGGCGTTAGTG-3´	Real-time PCR
BrST5a	qBrST5a F	5´-TCTGCAGCTACCCGAAAAC-3´	Real-time PCR
	qBrST5a R	5´-GCGAAGTCTATCTCCACGTAAG-3´	Real-time PCR
BrST5b	qBrST5b F	5´-GTTGTGGATCTTTGCAGCTTC-3´	Real-time PCR
	qBrST5b R	5´-CGACCAATCTCCAACCTTACC-3´	Real-time PCR
BrST5c	qBrST5c F	5´-GTACGTGAAGAGGTTAGCTGAG-3´	Real-time PCR
	qBrST5c R	5´-CCTCCCTATCTTTCTCCCCTT-3´	Real-time PCR
BrActin	BrActinF	5´-CCCTAAGGCTAACAGGGAGAA-3´	RT-PCR, Real-time PCR
	BrActinR	5´-AGCTCCGATGGTGATGACTT-3´	RT-PCR, Real-time PCR
35S Terminator	T35S-R	5´-GAGTCCGCAAAAATCACCAG-3´	PCR

## Sheet: TableS2
Table S2. Progeny test of hygromycin resistance gene in selfed progeny of transgenic chinese cabbage.
Transgenic lines	No. of seeds tested	No. of seeds		P value	Expected ratio	No. of T2 lines obtained	No. of homo lines
		hygR	hygS
N1-1	20	20	0	6.66667
N1-2	20	15	5	0	3:1	9	3
N2-1	19	14	5	0.0175439	3:1	7	1
N3-1	20	16	4	0.266667	3:1	16	8
N3-2	18	18	0	6
C1-1	19	12	7	1.42105	3:1	3	1
C1-2	15	12	3	0.2	3:1	6	2
C1-3	20	18	2	2.4	3:1
C1-4	20	13	7	1.40741	3:1
C2-1	19	16	3	0.859649	3:1	12	1
C2-2	18	15	3	0.666667	3:1	14	4
C3-1	19	17	2	2.12281	3:1	5	1
C3-2	19	18	1	3.94737
C3-3	19	11	8	2.96491	3:1
Seedlings longer than 3cm with roots were classified as resistant. These resistant seedlings grew in MS medium containing 20 mg/L hygromycin for 2 weeks. Significant at the 5% level(P<3.84) based on X2 tests. hygR : hygromycin resistance, hygS : hygromycin sensitive.

## Sheet: TableS3
Table S3. List of GSLs found in transgenic plants of Chinese cabbage.
Noa	RTb	Chemical name	Trivial name	Type
1	7	2-Hydroxy-3-butenyl glucosinolate	Progoitrin	Aliphatic
2	7.5	2-Propenyl glucosinolate	Sinigrin	Aliphatic
3	8.6	2-Hydroxy-4-pentenyl glucosinolate	Gluconapoleiferin	Aliphatic
4	8.8	5-Methylsulphinylpentyl glucosinolate	Glucoalyssin	Aliphatic
5	10.5	3-Butenyl glucosinolate	Gluconapin	Aliphatic
6	11.7	N-Butyl glucosinolate	Glucocochlearin	Aliphatic
7	12.5	4-Pentenyl glucosinolate	Glucobrassicanapin	Aliphatic
8	13.3	3-Indolymethyl glucosinolate	Glucobrassicin	Indolic
9	13.8	2-Phenylethyl glucosinolate	Gluconasturtiin	Aromatic
10	14.2	4-Methoxy-3-indolylmethyl glucosinolate	4-Methoxyglucobrassicin	Indolic
11	14.5	N-methoxy-3-indolymethyl glucosinolate	Neoglucobrassicin	Indolic
Noa ; Number is the elution order of DS-GSL from HPLC profile
RTb ; Retension time

## Sheet: TableS4 
Table S4. GSLs content(µmol g-1 dw) in the transgenic T1 plants.
Trivial name	NC	N1-1	N1-2	N2-1	N3-1	N3-2	CC	C1-1	C1-2	C1-3	C1-4	C2-1	C2-2	C3-1	C3-2	C3-3
Progoitrin	0±0	0.020±0.028	0.094±0.043	0.146±0.137	0±0	0.019±0.027	0±0	0±0	0.248±0.200	0.488±0.148	0.045±0.063	0.117±0.032	0.236±0.172	1.259±0.650	0.153±0.077	0
Glucoraphanin	0±0	0±0	0±0	0±0	0±0	0±0	0±0	0±0	0±0	0±0	0±0	0±0	0±0	0±0	0±0	0
Sinigrin	0±0	0.079±0.029	0.039±0.055	0±0	0.039±0.055	0±0	0±0	0±0	0.023±0.032	0±0	0.031±0.044	0.073±0.062	0±0	0.098±0.021	0	0
Glucoalyssin	0±0	0±0	0±0	0.046±0.065	0±0	0.054±0.040	0±0	0±0	0.077±0.059	0.115±0.036	0.057±0.081	0.135±0.066	0.134±0.059	0.096±0.012	0.066±0.047	0
Gluconapoleiferin	0±0	0.034±0.048	0.061±0.044	0.236±0.154	0±0	0.072±0.059	0±0	0.029±0.029	0.359±0.296	0.523±0.157	0.025±0.036	0.073±0.104	0.163±0.123	0.595±0.196	0.408±0.258	0.039118
Gluconapin	0±0	0±0	0.070±0.009	0.023±0.033	0.070±0.099	0.173±0.052	0.158±0.146	0.136±0.136	0.161±0.135	0.546±0.047	2.531±1.658	0.062±0.053	0.185±0.198	2.637±0.890	0±0	0
Glucocochlearin	0±0	0±0	0±0	0.308±0.088	0±0	0±0	0.725±0.512	0.093±0.014	0.070±0.021	0.124±0.017	0.114±0.036	0.485±0.102	0.698±0.325	0.113±0.092	0.172±0.125	0
Glucobrassicanapin	0.034±0.024	0.172±0.018	0.134±0.089	0.430±0.237	0.079±0.112	0.149±0.042	0.915±0.343	0.522±0.348	1.376±1.062	3.228±0.533	6.338±4.046	0.724±0.537	0.264±0.191	14.715±4.125	0.284±0.099	0.0779183
Aliphatic GSLs	0.034±0.024	0.305±0.056	0.398±0.090	1.189±0.455	0.188±0.145	0.467±0.059	1.798±0.885	0.781±0.500	2.315±1.468	5.024±0.905	9.140±5.960	1.668±0.721	1.680±0.977	19.513±5.861	1.083±0.329	0.117036
Glucobrassicin	1.194±0.274	2.220±0.101	2.930±0.932	5.690±0.256	2.377±0.426	1.805±0.808	4.742±0.908	6.431±0.701	4.658±0.504	3.151±0.935	3.831±1.489	4.825±0.386	7.627±2.210	2.304±0.520	5.342±0.676	6.292
4-Methoxyglucobrassicin	0.488±0.117	1.015±0.256	1.779±0.224	1.343±0.138	1.298±0.213	0.510±0.227	0.401±0.203	1.316±0.127	0.974±0.025	0.907±0.238	1.351±0.692	0.787±0.337	1.149±0.223	2.718±0.701	0.957±0.369	1.16696
Neoglucobrassicin	0.335±0.068	0.845±0.204	0.612±0.254	3.558±0.769	1.490±0.685	0.912±0.745	0.871±0.214	0.799±0.174	1.564±1.062	1.528±0.428	0.854±0.520	3.036±1.147	3.884±2.078	6.784±2.083	2.603±0.339	2.75256
Indolic GSLs	2.017±0.430	4.080±0.549	5.321±1.331	10.591±0.666	5.165±1.134	3.227±1.690	6.014±1.303	8.546±0.654	7.196±0.541	5.586±1.484	6.036±2.695	8.649±0.822	12.661±4.483	11.806±1.559	8.901±1.111	10.2115
Gluconasturtiin	0.074±0.003	0.307±0.334	0.267±0.215	0.147±0.104	0.240±0.170	0.164±0.137	0.043±0.061	0.249±0.125	0.264±0.188	0.312±0.111	0.470±0.418	0.132±0.061	0.280±0.291	0.671±0.311	0.137±0.045	0.0636026
Total GSLs	2.124±0.433	4.692±0.709	5.986±1.507	11.928±1.400	5.593±1.409	3.857±1.760	7.854±2.213	9.576±0.030	9.775±2.473	10.923±2.318	15.647±9.041	10.449±1.476	14.621±5.744	27.305±3.456	10.122±1.298	10.3922
Each value is mean±standard error(n=3) except to n=1 of the C3-3

## Sheet: TableS5
Table S5. Relative expression levels of glucosinolate biosynthesis related genes in transgenic homozygous T2 plants.
T2 lines	BrAOP2	BrGSL-OH	BrST5a	BrST5b	BrST5c	BrFMOGS-OX2	BrFMOGS-OX5	BrMYB28s
NC	1.002±0.070	1.008±0.162	1.026±0.286	1.018±0.225	1.013±0.193	1.001±0.054	1.001±0.042	1.015±0.225
N-1-2-1	0.374±0.073	26.554±8.054	6.48±0.724	4.879±1.984	7.257±2.385	11.73±0.427	5.733±1.549	118.609±29.614
N-1-2-2	0.297±0.065	53.643±13.450	7.602±0.762	3.288±0.353	2.286±0.183	7.613±3.39	1.952±0.68	105.823±14.247
N-1-2-3	0.458±0.194	108.735±19.919	8.649±1.607	8.382±2.051	2.783±0.026	11.542±6.20	29.319±36.16	106.478±35.792
N-2-1-1	0.392±0.149	1.418±0.169	0.736±0.073	0.592±0.141	0.784±0.248	0.922±0.183	1.155±0.305	3.949±1.117
N-3-1-1	0.16±0.088	10.002±1.610	1.88±0.319	0.496±0.039	1.607±0.502	0.812±0.372	1.387±0.534	10.559±2.034
CC	1.002±0.084	1.001±0.050	1.022±0.262	1.058±0.408	1.008±0.158	1.004±0.113	1.003±0.090	1.027±0.304
C-1-1-1	0.001±0.000	101.296±27.946	0.341±0.230	0.415±0.096	0.958±0.740	0.06±0.004	29.08±3.005	3.013±0.140
C-1-1-2	0.478±0.060	74.564±3.549	0.436±0.143	1.609±0.085	0.394±0.186	16.431±5.84	43.936±14.68	25.85±4.084
C-1-2-1	0.32±0.068	969.23±139.961	6.593±3.408	3±0.971	13.165±3.895	12.938±1.02	11.525±2.57	49.44±7.960
C-1-2-2	0.429±0.092	274.265±36.130	5.732±3.118	18.855±4.029	8.22±2.542	26.657±4.18	17.941±3.87	42.389±12.400
C-1-2-3	0.014±0.005	126.462±8.585	2.001±0.620	3.3±0.525	3.974±2.095	13.537±1.09	23.739±6.67	9.288±2.933
C-1-2-4	0.66±0.044	741.588±29.853	0.714±0.135	0.27±0.029	1.19±0.454	39.84±17.01	60.818±7.28	10.279±0.386
C-3-1-1	0.492±0.098	301.106±21.271	0.777±0.118	1.399±0.398	0.625±0.127	8.487±0.629	5.259±2.040	21.273±0.339
Each value is mean±standard error(n=3)
